# Supplementary material for: Aperiodicity in Mouse CA1 and DG Power Spectra
Source: eNeuro. 2026 Mar 25;13(3):ENEURO.0136-25.2026. doi: 10.1523/ENEURO.0136-25.2026 (PMC13064425; doi:10.1523/ENEURO.0136-25.2026)
Supplement: Extended Data 1 — Python code for Fitting algorithm compatible with FOOOF 1.1.0 and example script for generation of simulated time-series. Download Extended Data 1, ZIP file. [file eneuro-13-ENEURO.0136-25.2026-s004.zip]

Archive with 6 entries (4 files):
- codes/modified FOOOF files/
- codes/modified FOOOF files/fit.py
- codes/modified FOOOF files/funcs.py
- codes/Simulations/
- codes/Simulations/Figure_1c.m
- codes/Simulations/rem_noise.m
